# Supplementary material for: Behavior and biocompatibility of rabbit bone marrow mesenchymal stem cells with bacterial cellulose membrane
Source: PeerJ. 2018 Apr 30;6:e4656. doi: 10.7717/peerj.4656 (PMC5933324; doi:10.7717/peerj.4656)
Supplement: Data S1 — This file contains Unpaired t test results between the variables of Phagocytic capacity; Tetrazole salt (MTT) assay (Formazan crystals in bacterial cellulose membrane cultured with BM-MSCs and peritoneal macrophages); Nitric oxide and their p value; estatistical significance; confidence interval, intermediate values used in calculations and the descriptive statistic. [file peerj-06-4656-s001.xlsx]

## Sheet: Plan1
PHAGOCYTIC CAPACITY
CONTROL X CELLULOSE
CONTROL	CELLULOSE
0.301	0.348
0.244	0.406
0.312	0.329
0.301	0.348
0.244	0.406
0.312	0.329
0.301	0.348
0.244	0.406
0.312	0.329
Unpaired t test results
P value and statistical significance:
The two-tailed P value equals 0.0002
By conventional criteria, this difference is considered to be extremely statistically significant.
The result is significant at p < .05.
Confidence interval:
The mean of C minus CELLULOSE equals -0.07533
95% confidence interval of this difference: From -0.10852 to -0.04214
Intermediate values used in calculations:
t = 4.8118
df = 16
standard error of difference = 0.016
Learn more:
GraphPad's web site includes portions of the manual for GraphPad Prism that can help you learn statistics. First, review the meaning of P values and confidence intervals . Then learn how to interpret results from an unpaired or paired t test. These links include GraphPad's popular analysis checklists .
Review your data:
Group	C	CELLULOSE
Mean	0.28567	0.36100
SD	0.03161	0.03474
SEM	0.01054	0.01158
N	9	9
MTT PERITONEAL MACROPHAGES
CONTROL X MEMBRANE
CONTROLE	MEMBRANE
100	93.36
100	100
100	100
100	93.36
100	100
100	100
100	93.36
100	100
100	100
Unpaired t test results
P value and statistical significance:
The two-tailed P value equals 0.0628
By conventional criteria, this difference is considered to be not quite statistically significant.
The result is not significant at p < .05.
Confidence interval:
The mean of CONTROLminus MEMBRANE equals 2.2133
95% confidence interval of this difference: From -0.1327 to 4.5594
Intermediate values used in calculations:
t = 2.0000
df = 16
standard error of difference = 1.107
Learn more:
GraphPad's web site includes portions of the manual for GraphPad Prism that can help you learn statistics. First, review the meaning of P values and confidence intervals . Then learn how to interpret results from an unpaired or paired t test. These links include GraphPad's popular analysis checklists .
Review your data:
Group	CONTROL	MEMBRANE
Mean	1000000	977867
SD	0.0000	33200
SEM	0.0000	11067
N	9	9
MTT BM-MSCs
CONTROL X MEMBRANE
CONTROL	MEMBRANE
100	93.36
100	94
100	96
100	93.36
100	94
100	96
100	93.36
100	94
100	96
Unpaired t test
P value and statistical significance:
The two-tailed P value is less than 0.0001
By conventional criteria, this difference is considered to be extremely statistically significant.
The result is significant at p < .05.
Confidence interval:
The mean of CONTROLminus MEMBRANE equals 5.5467
95% confidence interval of this difference: From 4.7039 to 6.3894
Intermediate values used in calculations:
t = 13.9522
df = 16
standard error of difference = 0.398
Learn more:
GraphPad's web site includes portions of the manual for GraphPad Prism that can help you learn statistics. First, review the meaning of P values and confidence intervals . Then learn how to interpret results from an unpaired or paired t test. These links include GraphPad's popular analysis checklists .
Review your data:
Group	CONTROL	MEMBRANE
Mean	1000000	944533
SD	0.0000	11926
SEM	0.0000	0.3975
N	9	9
NITRIC OXIDE
CONTROLX LPS
CONTROLE	LPS	CELLULOSE
100	150	100.35
100	152	121.23
100	150	100.35
100	152	121.35
100	150	100.35
100	152	121.35
100	150	100.35
100	152	121.35
100	150	100.35
Unpaired t test results
P value and statistical significance:
The two-tailed P value is less than 0.0001
By conventional criteria, this difference is considered to be extremely statistically significant.
Confidence interval:
The mean of CONTROLminus LPS equals -50.89
95% confidence interval of this difference: From -51.63 to -50.14
Intermediate values used in calculations:
t = 144.8323
df = 16
standard error of difference = 0.351
Learn more:
GraphPad's web site includes portions of the manual for GraphPad Prism that can help you learn statistics. First, review the meaning of P values and confidence intervals . Then learn how to interpret results from an unpaired or paired t test. These links include GraphPad's popular analysis checklists .
Review your data:
Group	CONTROL	LPS
Mean	100.00	150.89
SD	0.00	1.05
SEM	0.00	0.35
N	9	9
NITRIC OXIDE
CONTROL X CELLULOSE
CONTROLE	LPS	CELLULOSE
100	150	100.35
100	152	121.23
100	150	100.35
100	152	121.35
100	150	100.35
100	152	121.35
100	150	100.35
100	152	121.35
100	150	100.35
Unpaired t test results
P value and statistical significance:
The two-tailed P value equals 0.0184
By conventional criteria, this difference is considered to be statistically significant.
Confidence interval:
The mean of CONTROLminus CELLULOSE equals -9.6300
95% confidence interval of this difference: From -17.4063 to -1.8537
Intermediate values used in calculations:
t = 2.6252
df = 16
standard error of difference = 3.668
Learn more:
GraphPad's web site includes portions of the manual for GraphPad Prism that can help you learn statistics. First, review the meaning of P values and confidence intervals . Then learn how to interpret results from an unpaired or paired t test. These links include GraphPad's popular analysis checklists .
Review your data:
Group	CONTROL	CELLULOSE
Mean	1000000	1096300
SD	0.0000	110047
SEM	0.0000	36682
N	9	9
NITRIC OXIDE
LPS X CELLULOSE
CONTROLE	LPS	CELLULOSE
100	150	100.35
100	152	121.23
100	150	100.35
100	152	121.35
100	150	100.35
100	152	121.35
100	150	100.35
100	152	121.35
100	150	100.35
Unpaired t test results
P value and statistical significance:
The two-tailed P value is less than 0.0001
By conventional criteria, this difference is considered to be extremely statistically significant.
Confidence interval:
The mean of LPS minus CELLULOSE equals 41.2589
95% confidence interval of this difference: From 33.4470 to 49.0708
Intermediate values used in calculations:
t = 11.1963
df = 16
standard error of difference = 3.685
Learn more:
GraphPad's web site includes portions of the manual for GraphPad Prism that can help you learn statistics. First, review the meaning of P values and confidence intervals . Then learn how to interpret results from an unpaired or paired t test. These links include GraphPad's popular analysis checklists .
Review your data:
Group	LPS	CELLULOSE
Mean	1508889	1096300
SD	10541	110047
SEM	0.3514	36682
N	9	9
